# Supplementary material for: Prognostic significance and immune microenvironment infiltration patterns of hypoxia and endoplasmic reticulum stress-related genes in gastric cancer
Source: Front Oncol. 2025 Feb 21;15:1542740. doi: 10.3389/fonc.2025.1542740 (PMC11885130; doi:10.3389/fonc.2025.1542740)
Supplement: Supplementary file 1 [file DataSheet1.zip]

Archive with 14 entries (12 files):
- Data Sheet 2/
- Data Sheet 2/FIO-Supplementary-1/
- Data Sheet 2/FIO-Supplementary-1/Negative results of bioinformatics analysis of gas.docx
- Data Sheet 2/FIO-Supplementary-1/Supplementary Figure S1. Comparison of Model Genes Between High-Risk and Low-Risk Groups in Gastric Cancer (GC) Samples Across Dataset GSE142000(Fig 1A) and GSE118897(Fig 1B).pdf
- Data Sheet 2/FIO-Supplementary-1/Supplementary Table S7.List of Hypoxia-Related Genes(HRGs) Identified from Searches in GeneCards and PubMed.csv
- Data Sheet 2/FIO-Supplementary-1/Supplementary Table S8.List of 608 Endoplasmic Reticulum Stress-Related Genes (ERSRGs) Identified from Published Literature on PubMed.csv
- Data Sheet 2/FIO-Supplementary-1/Supplementary Table S9.The intersection Gene List of Hypoxia-related and ER stress-related Genes.csv
- Data Sheet 2/FIO-Supplementary-1/Supplementary TableS1 Baseline Table with GC Patients Characteristics.docx
- Data Sheet 2/FIO-Supplementary-1/Supplementary TableS10 qPCR primer sequence.docx
- Data Sheet 2/FIO-Supplementary-1/Supplementary TableS2 GEO Datasets Information.docx
- Data Sheet 2/FIO-Supplementary-1/Supplementary TableS3 GO KEGG Results.docx
- Data Sheet 2/FIO-Supplementary-1/Supplementary TableS4 GSEA Result.docx
- Data Sheet 2/FIO-Supplementary-1/Supplementary TableS5 Cox Result.docx
- Data Sheet 2/FIO-Supplementary-1/Supplementary TableS6 GSVA for Risk Group.docx
