# Supplementary material for: Prognostic significance and immune microenvironment infiltration patterns of hypoxia and endoplasmic reticulum stress-related genes in gastric cancer
Source: Front Oncol. 2025 Feb 21;15:1542740. doi: 10.3389/fonc.2025.1542740 (PMC11885130; doi:10.3389/fonc.2025.1542740)
Supplement: Supplementary file 1 [file DataSheet1.zip › Data Sheet 2/FIO-Supplementary-1/Supplementary Table S7.List of Hypoxia-Related Genes(HRGs) Identified from Searches in GeneCards and PubMed.csv]

x
FOXM1
CSRP2
CD3EAP
CDC20
PHF21A
G6PD
PARP1
RFX5
PCSK9
GNB1L
ATP5MC1
HASPIN
CIP2A
RFC4
CDCA7
MCM5
PPP1R3E
CCT5
DNMT1
TIMELESS
TCTEX1D2
GINS4
SPIN4
FANCB
FAM111A
TMEM201
BRI3BP
WDR4
HSPA1A
PRR7
LRP11
TNFRSF21
RHOQ
RUVBL1
GYS1
HDAC4
NUP107
MCM6
CHAF1B
TBC1D7
MCTS1
TCHP
FHL3
CPSF6
P4HA2
CA12
BIRC7
PPFIA4
FTSJ3
RCN2
MRPL24
RRAS
DDIT4
PHLDA2
ARV1
ITGAE
DEPDC1B
BCS1L
NAE1
TIGD5
RRM2
LSM4
SLC46A1
TAP2
WDR92
CATSPER1
RBM45
TSPAN8
NBEAL2
DKK1
AHSA1
PFKFB4
RANGAP1
LRP8
XRCC3
CENPB
RRP7A
MED10
PLAC8
TYMS
NEDD8
PUSL1
NME1
ZMYM1
SLC38A6
POLR3K
RBM15B
PRC1
NUP37
ACYP1
NDRG1
KIF23
MRPS23
ZNF232
POLQ
DARS2
CENPF
CENPE
SLC2A14
CKS2
UHRF1
WDR12
DHDH
SKP2
GNPDA1
XPO1
SKA1
HELLS
TTK
MCRS1
SNRPF
MCM3
HNRNPA3
DCTPP1
CDT1
PALLD
CCDC14
MANEAL
MCM2
ECT2
UBE2T
PHF14
TSEN54
CASP2
HIST2H2BE
NOP56
METTL3
NQO1
RRP15
FAM83D
CDC7
COL7A1
HSPA4
CENPO
FLVCR1
FANCG
SOX18
APOO
A4GALT
FAM72D
SLC22A5
CKLF
RRM1
BIRC5
DUT
CHST10
STXBP6
ZNF165
RFWD3
KIF4A
DOLK
POLG2
TTL
NCKIPSD
RFC3
ZNF416
NUAK1
IGFBP3
DLGAP5
PA2G4
DHX9
SETMAR
PKP4
HMBS
RPUSD1
ASNS
DDX41
PSME3
DCK
PFAS
ADCK2
CAD
MSH2
MTG1
TARBP1
DNAJC9
MAD2L1
MELK
ACLY
NXT2
TAF4
BUB1B
FOXD1
ZNF114
HLA-G
MCM7
HSPH1
CENPM
EXOSC2
FERMT1
EPDR1
PRICKLE4
CDCA2
NHP2
NEIL3
TUBA1A
USP1
GINS2
SLC6A8
ITGA5
CDC25A
ESCO2
SDF2L1
PDSS1
ACTR5
NUF2
HSPB1
SLC7A6
TUFT1
CDKN3
CHAF1A
ALKBH2
MCM4
ZNF518A
ZWILCH
PITX1
ATRIP
GTF3C2
TFCP2
METTL13
CDCA4
SPAG4
DONSON
NEK2
LOX
FKBP14
CHEK1
NCOA5
KAT2A
TPX2
LYAR
ZNF512B
POP1
DUS1L
TYSND1
BANF1
ABCC4
FDPS
NCAPG
EGLN3
MT1X
EME1
FIBCD1
NUP188
CHST3
TOR3A
RAN
ZNF503
SLC7A11
CKAP2
FBXO5
GADD45B
TMEM45B
CDCA8
SLBP
CA5B
HNRNPA1
USP39
PBK
RCC2
DNAJB6
NOL3
LBR
PIK3IP1
AURKA
PLK1
FEN1
YEATS2
SMTN
SNRPD1
ZNF142
DTNA
FAM111B
FSCN2
PIR
SAC3D1
RDH13
CRYBB2
UBL4A
CDC25C
CENPA
STX10
GINS3
NDC80
PRR11
PRIM1
CHRNA5
POLA2
EXOSC8
CEP55
SLC25A19
HMMR
FOXRED2
ZSCAN16
INTS3
AURKB
NUP85
CSTF2
POLR2L
PHF19
CHCHD3
CDC123
NFXL1
CDK5
DDIT3
SQLE
ANAPC4
FOS
NCAPD2
TOP2A
HABP4
DNAJB11
FASN
NUPL2
FANCI
HCFC1
POLE2
E2F2
KIAA0100
WDR54
NOL11
FAM13A
NUP62
TROAP
NUP155
RPIA
HSPA14
HSPA1B
PNCK
BLM
COPS6
ARID3B
MRTO4
STRBP
HDAC1
GALR2
DTL
RACGAP1
ZFP36
CSE1L
IRX3
PPIH
TIPIN
PAQR4
STXBP5
KIF2C
STC1
CACYBP
SLC5A6
SPC25
TSEN2
SAAL1
CCNA2
CENPK
CDCA3
CDK6
RCOR2
RRS1
ALG6
KIF20A
PCNA
TUSC2
CCNF
TACC3
MRPL52
CCNO
PSPH
PFDN6
CCDC138
WISP2
ILF3
ANGEL2
ABHD12
DSCC1
TTC13
ZNF30
MIIP
REXO4
EXO1
DEPDC1
FN3KRP
TXN
TTF2
SKA2
SNRPC
CENPI
AKR1B10
TLE6
KIF20B
UCN2
PLIN2
DCLRE1B
ASPM
WFS1
CCNB1
ZMYND19
GMNN
HIF1A
EGLN1
HIF3A
VEGFA
EGLN2
EPAS1
HIF1AN
VHL
ARNT
SETD2
HYOU1
HILPDA
EPO
HIGD1A
CA9
HIGD2A
HIGD1B
EP300
P4HTM
TP53
SLC2A1
HIGD1C
HIGD2B
BNIP3
MTOR
CASP3
MAPK1
IL6
CTNNB1
HMOX1
CREB1
COL1A1
AKT1
TNF
JUN
CITED2
KDR
CREBBP
CXCL8
CASP9
PDK1
IL1B
BCL2
EDN1
STAT3
NFKB1
NOS2
TGFB1
PTGS2
ADM
CUL2
NOS3
NOS1
CXCR4
MYC
BDNF
EGFR
MAPK3
HIPK2
TIGAR
HSP90AA1
CCN2
CCL2
PGF
VEGFC
FLT1
ANGPT2
MAPK14
SERPINE1
LEP
MMP2
CYB5R3
CD274
RORA
REST
SP1
SDHB
SIAH2
NFE2L2
RWDD3
TH
SOD1
ANGPTL4
ELOC
CXCL12
FAM162A
EGR1
ACE
EPOR
MMP9
MGARP
NDP
PIK3CG
RELA
PSMA7
FGF2
BAX
NOTCH1
SIRT1
PIK3CA
SFTPC
XDH
HK2
ELOB
TEK
MDM2
LDHA
ALKBH5
PTEN
THBS1
IGF1
SRC
TLR4
SPP1
BHLHE40
CRP
LRP5
IFNG
SESN2
MAPK8
ENG
LIMD1
S100B
PKM
DPP4
PPARG
PRKAA1
ARNT2
ENO2
PRKCA
INS
HGF
PRKAA2
CDH1
HMGB1
SOX9
LOXL2
FUNDC1
SOD2
AHR
BECN1
NOX4
ENO1
ATF4
IL10
GFAP
MIF
TWIST1
CAMK4
NAA10
RAC1
PLAUR
ESR1
NGF
ICAM1
CAT
ADA
UBC
MB
CYCS
PGK1
PLK3
SLC2A3
WDR83
RBX1
RHOA
ADAM17
ERO1A
FZD4
TERT
ANGPT1
UBE2D1
DICER1
HP1BP3
ETS1
BNIP3L
NGB
CDKN1A
ZEB1
ABCB1
SNAI1
SIAH1
CHRDL1
CYB5A
RUNX2
TFRC
ADORA2B
CD36
TYMP
COL3A1
PDGFB
AJUBA
ALB
NPPA
JAK2
SLC16A1
CKB
SMAD3
NFKBIA
COL2A1
SERPINF1
USP28
SIRT2
MET
EIF4EBP1
FOXO3
ACE2
ATM
FLCN
WTIP
VEGFB
NTRK1
TLR2
SENP1
PPARA
BCL2L1
CEBPB
TSPAN12
ZNF408
MMP14
AGT
ACAN
KDM3A
CDH5
AR
RBPJ
ATR
