# Supplementary material for: Prognostic significance and immune microenvironment infiltration patterns of hypoxia and endoplasmic reticulum stress-related genes in gastric cancer
Source: Front Oncol. 2025 Feb 21;15:1542740. doi: 10.3389/fonc.2025.1542740 (PMC11885130; doi:10.3389/fonc.2025.1542740)
Supplement: Supplementary file 1 [file DataSheet1.zip › Data Sheet 2/FIO-Supplementary-1/Supplementary Table S8.List of 608 Endoplasmic Reticulum Stress-Related Genes (ERSRGs) Identified from Published Literature on PubMed.csv]

x
AGR2
CEBPB
CHAC1
FCGR2B
CLGN
TRIB3
ATP2A1
SVIP
PRKN
CREB3L3
ATF3
BAX
CASP4
PDX1
KIRC
AQP11
CFTR
BBC3
HSPA5
DDIT3
HERPUD1
EIF2AK3
ERN1
ATF6
ATF4
XBP1
EIF2S1
PPP1R15A
UFL1
HSP90B1
CASP3
BCL2
MAP3K5
MAPK8
NFE2L2
SCAMP5
TMED4
CREB3
DNAJC3
TP53
SYVN1
NOD2
CALR
ATF6B
P4HB
SESN2
MBTPS2
TNFRSF10B
DDRGK1
MANF
CXCL8
DNAJC10
VCP
QRICH1
EIF2AK2
DERL1
RNF186
MBTPS1
DERL2
INS
WFS1
CASP12
SIRT1
FICD
HMGB1
CREB3L1
ERO1A
TMEM117
CASP9
PTPN1
RNF183
TMBIM6
RTN3
DNAJB9
EIF4G1
HYOU1
CASP8
CCL2
PRNP
TMEM214
BAG6
PDIA3
DDX3X
CANX
JUN
ANKS4B
SLC39A14
SELENOS
TRAF2
DNAJB11
NUPR1
NLRP3
PPP1CA
ATP2A2
UMOD
CASP7
PDIA4
ERP29
OS9
BCL2L11
CYCS
PPP1CC
BOK
CCDC88B
DERL3
TGFB1
ASNS
TXNDC12
NCK1
NOD1
SIGMAR1
SGPP2
RETREG1
GSK3B
CREB3L2
PPP1CB
SERPINA1
TMEM33
MTOR
SREBF1
NHLRC1
TLR4
AIFM1
AKT1
SEL1L
PARP1
APP
UBA5
CREBRF
ATP2A3
CLU
CDK5RAP3
HERPUD2
ERN2
UFM1
SDF2L1
MAPK1
PTGS2
BRSK2
GRINA
BSCL2
HMOX1
TUG1
NFYA
SFTPC
BCAP31
SOD1
HTT
TNFSF10
CASP2
UFC1
NIBAN1
BCL2L1
NFKB1
NCK2
TTC23L
PRKAA1
C6orf120
NPTX1
IL1B
RHO
ABL1
EIF2B5
PDIA2
PDIA6
ITPR1
PMAIP1
TARDBP
USP35
VEGFA
MCL1
TMTC3
IGFBP1
NFYC
KEAP1
LCN2
PSEN1
BIRC2
TMEM259
LRRK2
NR4A1
SREBF2
TERT
EIF2AK4
STAT3
TNF
ORMDL3
EGFR
FABP4
YIPF5
CHAC2
HDAC6
PPARG
MAPK3
IAPP
PPP1R15B
AGER
DPAGT1
EIF2A
TXNIP
IFNG
GPR37
BAK1
MAGEA3
CDKN1A
SCD
SQSTM1
PIK3R1
PPARGC1A
LEP
SPTLC1
CFLAR
HSP90AA1
MFN2
APOE
CDNF
LMNA
MAPK14
EPM2A
RELA
FGF21
NOX4
ERBB2
NOS2
ADIPOQ
MX1
EIF1
FAM20C
SNCA
HSPA4
HIF1A
PROC
COL4A3
EXOSC9
EXOSC8
PPP1R8
PTPN2
THBS4
PON2
PPARA
MSRB3
CAMK2B
TMEM208
YY1
FOXO1
HSPA8
MAPT
PLP1
BID
BECN1
RNF13
EIF2AK1
TOR1A
GAA
SLC37A4
CAPN2
PRKAA2
ERLIN2
ZC3H12A
LACC1
BNIP1
AGR3
PNLIP
TUSC3
TRPM2
CTRC
SEC62
TTF2
GDF15
CAMK2G
ESR1
AGTR1
DIABLO
APOL1
MGAT5
BRAF
MET
LDLR
HNF4A
PRMT1
HNF1A
VCAM1
FOXA2
EIF5A
RAB9B
SNCG
INS-IGF2
PCK2
FGF19
S100A16
CREB1
TRAM1
GTF2I
STIM1
XIAP
PCSK9
TBL2
PPT1
IL24
SLC30A5
PPP1R12A
EXOSC3
PARN
PPP1R3A
DIS3
EXOSC2
EXOSC5
PPP1R14A
EXOSC1
PPP1R1A
PPP1R9A
EXOSC7
PPP1R3C
KHSRP
PPP1R10
PPP1R14C
EXOSC4
PPP1R2
PPP1R7
NFYB
PPP1R12C
PPP1R13B
PPP1R16B
PPP1R3B
PPP1R3F
CEBPG
EXOSC6
PPP1R14B
PPP1R1C
PPP1R3D
DCP2
PPP1R3E
PPP1R3G
PPP1R14D
NRAS
COL2A1
EDN1
CDK1
HNRNPA1
ERG
EGR1
PTGES3
TRIM21
TTR
NGF
APOB
POMT2
INHBE
E2F1
GH1
UBE2J1
FBXO6
SDF2
KAT2A
CREBZF
HSPB1
RTN1
RHBDD1
NPHS1
HFE
FKRP
BAD
MAP1LC3B
NOS3
HSF1
USP7
KLF4
MSTN
PTPA
MUC5AC
IGF1R
IGF1
SGK1
TNFRSF10A
APAF1
NR1H2
DAB2IP
HSPA1A
RAB1A
TLR2
FOS
ABCG2
CEBPA
SEC63
TULP1
CCDC88A
ENAM
DNAJC12
NELL2
SERP1
TMEM241
STUB1
SLC38A2
KRAS
CTH
ATM
IFNA1
OTUB1
GORASP2
NR3C1
TUBA1B
NDUFS4
UFD1
BZW1
NNAT
THBS1
ERP44
TRAF6
SOCS3
TRAP1
OPTN
MYOC
AGT
RAC1
YWHAE
FUS
TFEB
TXN
BHMT
UBQLN1
CYB5R4
PHLDA1
ZFAND2B
RETREG3
CALHM1
RNF121
PARK7
TUBB
SP1
NDRG1
PPARD
VDAC1
EEF1A1
RPS10
HRC
RPS27A
MAP2K1
IL10
STAR
GRP
RAB6A
NPLOC4
OSBPL5
PIK3CG
IGF2BP2
BIRC3
STARD4
MMP9
SRC
ALK
COL4A1
EPHX2
F7
KCNN4
RPL11
AHR
BMP2
TRPA1
CD274
RTN4
ACLY
ARRB1
PSMD4
HAMP
SLC8A1
IL22
PTX3
SET
CES2
EIF2B3
FAS
TNFRSF1A
PRPS1
PRPS2
SEPTIN7
INSR
PSEN2
ANXA5
ATF1
DYSF
SFTPA2
CD36
RIPK1
SPARC
TGM2
RYR2
ERAP1
CAV3
MATN3
SRI
RCN1
CRELD2
RRBP1
CDK4
DYRK1A
FLNA
GYS1
ERCC6
RPL5
DYRK1B
NEDD4L
CST3
IGFBP2
CXCL1
PCSK6
EIF4B
WDR77
OPA1
SEC16A
TMEM258
TMEM238L
RPL26
RPN1
AURKA
CTSB
FGFR4
APOA1
FLT1
IL6ST
ARG1
GDNF
MMP13
RUNX1
ACE2
ANGPT2
CHRM3
EEF2
LYN
IRS1
RPA1
YAP1
GNAI1
CCN2
CYP1A2
CYP2C19
KAT6B
ADAMTS5
GADD45A
SOAT1
NR1I2
OLR1
TRPV3
CCN1
IL11
SMN1
CTNNBIP1
HCRT
SEPTIN4
UTS2
KLF15
RCE1
ULBP1
IFI6
SELENOP
TSPYL5
NR1H3
FLOT1
EZH2
STK11
ALB
PRDX1
TBK1
LPIN1
TRPC3
FAP
HTRA1
HTRA2
IRS2
CUL1
ABCG1
PFKFB3
RUNX3
SMURF1
SSB
CAPN5
CDC27
CEBPD
ERAP2
USP22
SAA1
ERGIC3
H1-1
MARCHF5
PDIA5
FNDC5
FKBP9
SGF29
ERP27
TMX1
GBA1
JAK2
STAT5A
CISH
CPA1
PTEN
F2
BACE1
IL1R1
MTHFR
PURA
LMAN1
IFNB1
CARD14
ACSL3
EIF2S2
SUPT20H
STARD5
SUPT20HL1
