# Supplementary material for: Prognostic significance and immune microenvironment infiltration patterns of hypoxia and endoplasmic reticulum stress-related genes in gastric cancer
Source: Front Oncol. 2025 Feb 21;15:1542740. doi: 10.3389/fonc.2025.1542740 (PMC11885130; doi:10.3389/fonc.2025.1542740)
Supplement: Supplementary file 1 [file DataSheet1.zip › Data Sheet 2/FIO-Supplementary-1/Supplementary Table S9.The intersection Gene List of Hypoxia-related and ER stress-related Genes.csv]

x
PARP1
PCSK9
PPP1R3E
HSPA1A
GYS1
NDRG1
CASP2
HSPA4
ASNS
ACLY
EXOSC2
SDF2L1
HSPB1
KAT2A
HNRNPA1
AURKA
EXOSC8
DDIT3
FOS
DNAJB11
TXN
TTF2
WFS1
HIF1A
VEGFA
HYOU1
TP53
MTOR
CASP3
MAPK1
HMOX1
CREB1
AKT1
TNF
JUN
CXCL8
CASP9
IL1B
BCL2
EDN1
STAT3
NFKB1
NOS2
TGFB1
PTGS2
NOS3
EGFR
MAPK3
HSP90AA1
CCN2
CCL2
FLT1
ANGPT2
MAPK14
LEP
CD274
SP1
NFE2L2
SOD1
EGR1
MMP9
PIK3CG
RELA
BAX
SIRT1
SFTPC
PTEN
THBS1
IGF1
SRC
TLR4
IFNG
SESN2
MAPK8
PPARG
PRKAA1
INS
PRKAA2
HMGB1
AHR
BECN1
NOX4
ATF4
IL10
RAC1
ESR1
NGF
CYCS
ERO1A
TERT
CDKN1A
CD36
ALB
JAK2
COL2A1
MET
ACE2
ATM
TLR2
PPARA
BCL2L1
CEBPB
AGT
